# Supplementary material for: Validation of an NGS Panel Designed for Detection of Actionable Mutations in Tumors Common in Latin America
Source: J Pers Med. 2021 Sep 8;11(9):899. doi: 10.3390/jpm11090899 (PMC8472524; doi:10.3390/jpm11090899)
Supplement: Supplementary file 1 [file jpm-11-00899-s001.zip]

Archive with 1 entries (1 files):
- jpm-1311481-supplementary.pdf
